# Supplementary material for: Comparative Transcriptome Analyses Indicate Molecular Homology of Zebrafish Swimbladder and Mammalian Lung
Source: PLoS One. 2011 Aug 26;6(8):e24019. doi: 10.1371/journal.pone.0024019 (PMC3162596; doi:10.1371/journal.pone.0024019)
Supplement: Table S3 — Complete list of zebrafish genes expressed in the swimbladder. The genes are annotated based on Unigene cluster ID and ranked by RPKM. Swimbladder enriched genes are indicated in bold. (XLS) [file pone.0024019.s003.xls]

## Sheet: Sheet1
Table S3. Complete list of zebrafish genes expressed in the swimbladder
UGCluster	Symbol	Swimbladder
Dr.20277	acta2	75742.5
Dr.31797	ef1a	10680.1
Dr.82256	tagln	7296.69
Dr.104259	ubb	7268.33
Dr.104472	zgc:154138	6943.87
Dr.35688	hsp90ab1	4618.21
Dr.75554	sparc	3751.41
Dr.35816	dopey2	3152.38
Dr.32854	rps2	3116.42
Dr.75674	tpt1	3088.99
Dr.28230	rps7	2960.68
Dr.75988	zgc:173770	2869.07
Dr.75727	rps8a	2862.84
Dr.67768	hnrnpa1	2764.32
Dr.76001	rps18	2679.82
Dr.48738	ptmab	2620.44
Dr.75568	zgc:153686	2619.78
Dr.104578	rps29	2546.75
Dr.26908	zgc:171772	2442.04
Dr.75923	rpl21	2439.08
Dr.78175	zgc:73262	2427.46
Dr.104504	rps28	2423.74
Dr.1428	rps15a	2376.03
Dr.75575	col1a2	2351.13
Dr.31918	rpl19	2328.88
Dr.76079	rpl23a	2176.86
Dr.47605	zgc:165539	2129.03
Dr.30814	rpl23	2055.54
Dr.76397	mmp2	2038.48
Dr.47556	zgc:109888	1981.68
Dr.26403	rps4x	1937.74
Dr.104642	ppia	1936.52
Dr.76062	rpl39	1936.06
Dr.1310	rpl24	1935.57
Dr.105413	tpm1	1903.46
Dr.1432	rpl35a	1902.09
Dr.76093	s100a10b	1821.07
Dr.1054	rps14	1783.37
Dr.1368	zgc:123327	1757.05
Dr.75657	eef1g	1743.64
Dr.32573	rpl11	1676.83
Dr.78045	fabp11a	1658.58
Dr.32450	rpl13a	1621.57
Dr.67796	icn	1584.03
Dr.32370	rps25	1574.41
Dr.42794	ctgf	1537.28
Dr.9060	rpl36	1527.14
Dr.76010	rpl36a	1520.57
Dr.76089	zgc:77702	1466.09
Dr.76031	rplp1	1302.9
Dr.75569	rpl13	1290.12
Dr.115425	rplp2	1271.22
Dr.1324	rps5	1255.49
Dr.24504	pabpc1a	1248.05
Dr.114623	zgc:171553	1226.16
Dr.31754	zgc:114188	1217.69
Dr.38112	zgc:171818	1200.46
Dr.51263	rpl18a	1192.47
Dr.79279	lum	1175.7
Dr.106137	zgc:173545	1170.28
Dr.75969	zgc:77235	1166.28
Dr.41813	zgc:171710	1163.79
Dr.33295	zgc:85811	1159.2
Dr.75550	rps12	1133.59
Dr.116873	zgc:66127	1104.21
Dr.51646	b2m	1097.84
Dr.80993	cttn	1093.55
Dr.34240	fbp2	1053.87
Dr.75157	myl9	1040.67
Dr.79127	stm	1023.48
Dr.89765	zgc:103467	1013.98
Dr.39071	epcam	1004.6
Dr.105500	zgc:92868	1000.26
Dr.80246	clu	980.61
Dr.151473	naca	947.97
Dr.122523	dap1b	944.59
Dr.155369	zgc:158463	934.19
Dr.105146	ptmaa	930.99
Dr.78605	zgc:109753	925.16
Dr.91555	zgc:136584	921.26
Dr.1208	rsl24d1	907.82
Dr.76736	rps26l	905.24
Dr.32745	caprin1b	896.33
Dr.148880	LOC402795	894.92
Dr.115639	rplp2l	868.43
Dr.75907	rps26	864.17
Dr.18197	zgc:65996	853.42
Dr.76351	dcn	839.65
Dr.78793	fkbp5	819.51
Dr.19223	aldocb	811.58
Dr.75672	eif3c	810.04
Dr.77427	zgc:64161	798.19
Dr.113578	qdprb2	774.34
Dr.75735	h1m	770.45
Dr.3564	gip	767.84
Dr.28930	bgn	761.12
Dr.75946	marcksl1	744.84
Dr.10477	nsa2	744.75
Dr.99546	zp3.1	735.73
Dr.91583	vangl2	731.55
Dr.116371	zgc:171776	721.51
Dr.7877	mylka	718.8
Dr.104499	ctsl1a	707.27
Dr.76950	zgc:63734	699.09
Dr.88679	fhl2a	693.62
Dr.104447	ddx21	692.11
Dr.75580	fau	691.52
Dr.43046	c1qtnf1	682.65
Dr.105787	si:dkeyp-50f7.2	680.75
Dr.76044	eif2s3	679.32
Dr.78083	zgc:158288	676.61
Dr.107078	nr1d2a	673.66
Dr.150304	zgc:66382	673.11
Dr.1400	rbp4	661.84
Dr.155448		660.98
Dr.86222	zgc:92849	651.32
Dr.104833	hmgb2	640.47
Dr.78272	ppdpfb	638.43
Dr.80811	si:ch211-237l4.5	628.6
Dr.18943	rps20	628.48
Dr.76129	eno3	628
Dr.76602	hsp90b1	622.5
Dr.12512	sec61g	616.77
Dr.75590	hnrnpa0l	605.59
Dr.75663	cldnd	590.41
Dr.82398	zgc:171779	579.91
Dr.104454	rpl26	565.26
Dr.80402	chad	558.56
Dr.6496	fth1a	555.63
Dr.108160	zgc:66337	550.74
Dr.119727	rpl35	546.43
Dr.104478	zgc:171750	539.44
Dr.142266	itgb1b	536.1
Dr.76185	zgc:56493	534.49
Dr.7740	iclp1	533.1
Dr.107434	vat1	523.4
Dr.150529	zgc:92174	520.61
Dr.75903	rps27a	514.79
Dr.82341	zgc:158803	507.79
Dr.76116	prdx5	501.9
Dr.75633	zgc:77052	489.6
Dr.75673	nucks1b	489.45
Dr.75593	zp2l1	489.39
Dr.25507	eif2s2	488.13
Dr.113396	zgc:64072	483.03
Dr.105090	ckba	480.86
Dr.110680	mxra8a	476.53
Dr.150732	sdc2	465.19
Dr.76863	rbmx2	460.78
Dr.28785	oaz2a	457.78
Dr.94421	zgc:123178	457.06
Dr.155336	calm2b	454.54
Dr.104772	LOC100332090	453.47
Dr.79604	appa	452.81
Dr.78058	myh11a	448.52
Dr.20756	eif3d	448.21
Dr.119738	setb	438.71
Dr.76115	zgc:136896	437.18
Dr.31771		437.06
Dr.76175	calm1a	433.88
Dr.83245	skp1	433.43
Dr.15815	zgc:123339	431.14
Dr.104507	eef1db	430.13
Dr.33255	tpm3	428.31
Dr.81804	dkk3	427.72
Dr.105752	zgc:171474	425.78
Dr.76376	eif3ea	425.19
Dr.7444	cox7c	424.35
Dr.81664	irf6	424.05
Dr.75945	rpl12	418.17
Dr.75687	MGC171851	411.44
Dr.76952	actn4	407.02
Dr.28231	rpl6	406.38
Dr.7296	ppp1cbl	402.82
Dr.77005	ywhaba	401.81
Dr.25868	zgc:64133	400.15
Dr.75716	rpl27	400.04
Dr.104398	zgc:158363	397.36
Dr.31075	rps13	395.95
Dr.75545	zgc:171717	394.34
Dr.29018	cygb1	391.37
Dr.30646	nt5c2b	389.16
Dr.560	fbln1	387.39
Dr.144039	vtg6	386.49
Dr.114076	eef1da	381.18
Dr.75234	hnrpdl	377.86
Dr.33271	fga	369.7
Dr.150234	hbaa1	368.15
Dr.76758	glula	367.73
Dr.82370	zgc:55815	367.55
Dr.15501	zgc:85866	365.63
Dr.150295	fkbp3	363.69
Dr.14015	si:ch211-132b12.8	362.3
Dr.20153	myl9l	362.12
Dr.75720	zgc:153867	356.57
Dr.81900	aplp2	355.37
Dr.119358	gmnn	355.01
Dr.80990	htra1b	353.26
Dr.26749	cct3	351.66
Dr.76054	tpm4	349.95
Dr.83404	csrp1a	349.3
Dr.75721	atp5g	349.13
Dr.76659	zgc:66195	348.71
Dr.20877	zgc:55877	346.6
Dr.77454	zgc:73265	346.06
Dr.77073	h3f3d	343.78
Dr.119664	si:dkey-241l7.6	343.47
Dr.35845	snrnp70	343.1
Dr.83626	zgc:56676	343.07
Dr.78024	eif4ebp3l	342.89
Dr.88467	zgc:77424	342.68
Dr.118039	zgc:172161	341.47
Dr.75641	cnn2	339.91
Dr.75583	rpl3	337.26
Dr.107565	sdprb	336.49
Dr.55456	zgc:158863	331.21
Dr.79176	zgc:158426	327.19
Dr.104593	zgc:110726	326.07
Dr.31823	zgc:86599	325.82
Dr.77292	ssr1	324.97
Dr.1508	acp5a	321.17
Dr.104797	cdc42	319.65
Dr.76301	msna	317.7
Dr.8724	uchl1	313.33
Dr.155368		309.53
Dr.26461	zgc:63947	309.21
Dr.124687	zgc:174944	307.5
Dr.80831	grn1	304.91
Dr.3374	ctsba	304.25
Dr.76023	hbaa1	303.06
Dr.75951	seta	303.02
Dr.32020	sesn1	302.33
Dr.24686	rps16	301.08
Dr.76821	rbm8a	300.34
Dr.42924	h3f3d	297.24
Dr.122870	ddx41	294.52
Dr.77338	epb41	294.38
Dr.121469	pacsin2	294.38
Dr.75855	cd81	293.43
Dr.80433	zpcx	292.76
Dr.76307	cav1	292.67
Dr.45135	zgc:66160	292.62
Dr.75615	cirbp	291.81
Dr.75888	stau2	289.58
Dr.32320	lgmn	289.53
Dr.75119	rps9	289.51
Dr.77118	si:dkeyp-46h3.2	288.93
Dr.75968	cct5	288.86
Dr.11764	anxa13	288.29
Dr.2615	appb	287.55
Dr.106664	zgc:173544	286.49
Dr.80947	zgc:77396	283.76
Dr.76050	atp5a1	283.17
Dr.76762	ip6k2	281.22
Dr.14821	si:dkeyp-98a7.10	279.4
Dr.77060	metap1	279
Dr.105075	zgc:162356	278.13
Dr.114622	si:ch211-240l19.8	278.02
Dr.75120	eif4a1a	277.03
Dr.76670	pbxip1b	276.44
Dr.84	rpl38	271.37
Dr.76048	rpl28l	270.61
Dr.94036	pthlh	270.05
Dr.74243	si:dkey-238c7.16	268.43
Dr.105095	zgc:165518	266.32
Dr.75581	rpl10	265.65
Dr.1209	ssr2	264.68
Dr.11532	fbxo32	264.6
Dr.82523	zgc:56064	263.08
Dr.5846	atf4b1	262.52
Dr.152299	zgc:101564	261.85
Dr.11052	nme2b.1	261.28
Dr.75207	ncl	260.02
Dr.104781	atf4b2	259.97
Dr.8127	ube2i	259.62
Dr.82168	cox17	259.6
Dr.85329	zgc:77123	257.53
Dr.35143	bactin1	256.78
Dr.7294	ndel1b	254.72
Dr.90708	pak7	253.96
Dr.65656	rps3	253.61
Dr.35374	hnrnpa0	251.7
Dr.79802	zgc:158856	250.64
Dr.77278	capzb	250.62
Dr.104496	hmgn2	247.41
Dr.13292	zgc:153425	247.38
Dr.91580	zgc:171753	247.19
Dr.77085	cast	246.51
Dr.47534	zgc:165618	245.56
Dr.159082	cldnc	245.19
Dr.158591	mbnl1	244.17
Dr.74767	itgb3b	243.39
Dr.78068	bzw1a	242.43
Dr.559	vasa	242.39
Dr.80551	zgc:110655	239.55
Dr.76653	net1	239.23
Dr.76082		238.9
Dr.76063	fhla	238.75
Dr.23391	slc16a3	237.23
Dr.10893	sara2	237.16
Dr.80629	zgc:91910	236.56
Dr.30320	snrpb	236.3
Dr.122557	zgc:171549	235.37
Dr.150249	ap3s1	234.18
Dr.75664	gtf3ab	232.8
Dr.81899	zgc:56699	228.91
Dr.76429	rpl22l1	226.44
Dr.28291	fkbp1aa	225.21
Dr.77873	metap2	225.15
Dr.76029	srsf5a	224.26
Dr.94994	mpv17	224.24
Dr.75118	acta1a	223.75
Dr.116391	sumo3b	223.16
Dr.75564	ppm1g	223.14
Dr.76190	cfl1	222
Dr.29035	ctnnb2	221.34
Dr.106930	lgals3bpb	221.3
Dr.78868	pfkfb3	221.06
Dr.35180	psma8	220.82
Dr.10250	tdh	220.34
Dr.150384	ndufa4l	219.97
Dr.21188	ranbp1	218.7
Dr.77030	mfap1	218.52
Dr.150515	zgc:175222	218.31
Dr.106159	zgc:162730	218.26
Dr.77881	zgc:136474	217.85
Dr.20097	col1a1a	217.73
Dr.10285	reep5	217.56
Dr.80734	psmb2	216.94
Dr.28184	dynll1	215.19
Dr.20025	srrm1	214.88
Dr.1388	gspt1l	214.63
Dr.84898	ucma	213.18
Dr.11978	hif1al	213.12
Dr.297	ssr3	212.35
Dr.77126	zgc:136461	211.17
Dr.75889	sec61b	210.64
Dr.13796	upf3b	210.36
Dr.89594	si:dkey-208k22.3	208.96
Dr.119346	zgc:175136	207.5
Dr.51212	atpif1	207.11
Dr.87130	igfbp7	205.02
Dr.85388	msxd	204.71
Dr.85722	zgc:91963	203.58
Dr.75693	zgc:56565	203.5
Dr.76913	eif3s6ip	203.36
Dr.91379	zgc:103433	200.92
Dr.77046	apoc1l	199.71
Dr.75677	tpm2	198.66
Dr.77265	copeb	198.41
Dr.79909	zgc:92087	197.49
Dr.86104	si:ch211-241j12.3	197.32
Dr.75251	arl6ip5b	195.63
Dr.75690	ssr4	195.21
Dr.78691	zgc:122991	193.1
Dr.75731	btg4	192.47
Dr.75864	ing3	192.47
Dr.105866	zgc:171426	192.25
Dr.76714	lsm12	192.01
Dr.32760	canx	191.56
Dr.13267	zgc:110380	191.09
Dr.6001	zfand5b	190.95
Dr.113969	sec62	190.31
Dr.31902	zgc:92041	189.39
Dr.6814	fabp3	189.24
Dr.81778	mmp14b	188.61
Dr.81379	taf3	188.05
Dr.105018	cdc20	187.69
Dr.32819	id2a	186.92
Dr.132201	hoxc8a	185.84
Dr.78689	parn	185.11
Dr.73935	serpina10a	184.33
Dr.78307	zfp36l1b	183.55
Dr.31059	psmc3	183.53
Dr.155466		182.59
Dr.78765	zgc:64130	182.06
Dr.31830	actr3	181.49
Dr.108126	zgc:65749	179.33
Dr.76466	wnt11r	179.25
Dr.135804	vtg6	179.13
Dr.29852	mmp14a	177.37
Dr.52664	stmn1a	177.17
Dr.78204	si:ch211-239j9.2	176.8
Dr.122480	vtg1	176.36
Dr.54339	cd99	175.75
Dr.150263	arpc2	175.61
Dr.81184	zgc:92818	174.83
Dr.18312	u2af1	174.27
Dr.106452	zgc:162944	174.18
Dr.4376	npc2	174.13
Dr.36552	zgc:92806	173.68
Dr.28311	zgc:152997	173.49
Dr.150579	eif3ha	173.15
Dr.4960	mdh1a	172.86
Dr.150302	adh5	172.58
Dr.47598	si:dkey-46g23.3	172.42
Dr.20792	srsf11	172.01
Dr.133012	itgav	171.44
Dr.6923	cap1	171.43
Dr.75577	h3f3c	171.14
Dr.74640	zgc:171680	170.68
Dr.43287	2010-09-01	170.56
Dr.74012	birc5b	170.33
Dr.105185	2006-09-01	170.29
Dr.43229	zgc:110331	169.72
Dr.75700	rbx1	169.21
Dr.75709	kpna2	169.14
Dr.35193	sdad1	169.06
Dr.78705	prg4	168.54
Dr.121432	vtg2	168.14
Dr.26118	arrdc2	167.9
Dr.112828	si:ch211-125e6.13	167.37
Dr.51867	dars	167
Dr.91332	tmem119b	166.41
Dr.79060	zgc:162126	165.95
Dr.76416	olfml3b	165.86
Dr.39081	zgc:110239	165.72
Dr.155481		165
Dr.76232	s100v2	164.81
Dr.105034	cbx3a	164.8
Dr.75960	kars	164.46
Dr.76608	myh9a	164.08
Dr.105015	atp6v0ca	163.91
Dr.61277	ak2	163.69
Dr.8505	fgb	163.62
Dr.80542	scarb1	163.62
Dr.85106	zgc:110294	163.3
Dr.116110	tgfb3	162.68
Dr.75976	zgc:63792	162.57
Dr.26454	grina	162.11
Dr.132741	zgc:66433	161.9
Dr.5301	ywhabb	161.39
Dr.80753	zgc:77391	161.39
Dr.3780	dynlrb1	161.36
Dr.82730	atp5ib	161.29
Dr.80211	zgc:86607	160.84
Dr.13424	zgc:77820	160.66
Dr.82488	zgc:64114	160.28
Dr.5516	rhoac	159.94
Dr.158951	ywhaqb	159.87
Dr.78374	zgc:101724	159.64
Dr.75686	atp5c1	159.24
Dr.83116	coch	158.83
Dr.12760	cox4i2	158.56
Dr.155342	eif1b	158.24
Dr.155158	abcf1	157.76
Dr.114113	zgc:172285	156.83
Dr.132281	hsp90a.2	156.82
Dr.105980	akap8l	156.68
Dr.72427	zgc:153499	156.56
Dr.159223		156.3
Dr.11471	chmp5	156.28
Dr.77201	cpa5	155.68
Dr.39128	krt18	155.15
Dr.75965	zgc:112425	154.45
Dr.22283	cnn3a	154.44
Dr.7422	stau1	154.22
Dr.76095	cox4i1	153.13
Dr.5684	prdx2	152.91
Dr.74454	zgc:153129	152.81
Dr.87651	si:dkey-51e6.1	152.62
Dr.73	si:dkey-76k16.7	152.19
Dr.35139	rpl4	151.67
Dr.155602	zgc:171445	151.29
Dr.78232	myl6	151.27
Dr.76028	zgc:162943	150.77
Dr.47462	snrnp35	150.3
Dr.88744	rwdd1	150.28
Dr.83024	zgc:153293	150.06
Dr.84813	nola1	149.9
Dr.11520	si:ch211-51e12.7	149.42
Dr.82984	si:ch211-191d15.2	149.38
Dr.76955	sfrs18	149.19
Dr.76309	aldob	148.68
Dr.76648	rap1b	148.32
Dr.81235	blcap	148.06
Dr.79820	leo1	147.48
Dr.79934	aclya	147.17
Dr.123483	zgc:101084	146.65
Dr.32607	sfpq	146.18
Dr.47577	rtn4a	146.07
Dr.83956	zgc:85752	146.04
Dr.84245	cul4a	145.2
Dr.78057	galns	144.92
Dr.14852	si:ch211-287b5.3	144.89
Dr.5489	eif4ebp2	144.54
Dr.106487	spcs3	144.48
Dr.81055	zgc:92606	144.4
Dr.33492	plk1	144.13
Dr.78891	glud1a	143.59
Dr.75127	rpsa	143.5
Dr.5116	zgc:77714	143.45
Dr.1496	apg3l	143.26
Dr.132203	hoxc6a	143.15
Dr.742	tgfbi	143.13
Dr.31379	zff9	143.1
Dr.75779	pl10	142.51
Dr.76832	wls	142.24
Dr.9101	ube2v2	141.43
Dr.75334	aif1l	141.19
Dr.33037	wsb1	139.8
Dr.81717	si:busm1-57f23.1	139.53
Dr.76254	tbca	138.87
Dr.40248	tspan3a	138.69
Dr.105647	zgc:73237	138.65
Dr.106889	pcsk7	138.1
Dr.18396	txnipa	137.84
Dr.76240	fubp1	137.83
Dr.75936	h2afy2	137.82
Dr.85135	zgc:56457	137.74
Dr.76347	zgc:171980	137.34
Dr.74180	ifrd1	137.02
Dr.39148	kdm2aa	136.76
Dr.77688	plod2	136.53
Dr.6431	socs3a	136.14
Dr.45891	twsg1a	135.77
Dr.32980	cdv3	135.48
Dr.78455	bcap31	135.31
Dr.76246	sqstm1	135.21
Dr.76043	zgc:92872	135.17
Dr.150757	zgc:77118	134.96
Dr.76876	zgc:85829	134.69
Dr.104653	ddx3	134.64
Dr.75984	snx6	134.43
Dr.36660	zgc:153610	134.39
Dr.32637	capn2a	134.16
Dr.88299	zgc:153328	134.09
Dr.59	anxa1a	134.06
Dr.116325	cry2a	134.02
Dr.77159	zgc:162938	133.63
Dr.51148	c9	133.53
Dr.701	zgc:77155	133.45
Dr.75948	naa40	133.02
Dr.76059	gpx1a	132.59
Dr.76871	pa2g4a	132.54
Dr.106039	nhp2l1	132.36
Dr.87157	zgc:153027	132.18
Dr.79312	zgc:77197	131.93
Dr.76617	pabpn1	131.9
Dr.80485	zgc:153952	131.79
Dr.6975	larp6	131.21
Dr.121206	zgc:152830	131.07
Dr.83261	pin1	131.03
Dr.115406	zgc:56685	130.9
Dr.67809	myl12.2	130.68
Dr.132698	zgc:92578	130.65
Dr.33208	mcl1a	130.61
Dr.31448	mdka	130.59
Dr.76793	gpx4a	130.56
Dr.32211	acin1a	130.52
Dr.29419	ppp1cb	130.37
Dr.75448	thy1	130.18
Dr.105209	ogt.1	129.99
Dr.32463	ctsc	129.93
Dr.76432	zgc:86706	129.39
Dr.76070	zgc:136952	129.07
Dr.78988	vamp3	128.8
Dr.133508	snrnp40	128.49
Dr.14298	fam32al	128.32
Dr.7135	serinc1	128.16
Dr.116877	ddx19	128.06
Dr.33795	zgc:92757	127.93
Dr.11173	spag7	127.9
Dr.75211	fbxw11b	127.61
Dr.28380	zgc:65811	127.34
Dr.75371	zgc:77767	127.2
Dr.76357	spcs1	127.2
Dr.3917	zgc:158569	126.95
Dr.75314	uba1	126.9
Dr.7614	slc25a25a	126.8
Dr.91722	zgc:103591	126.77
Dr.2143	prpf38b	126.36
Dr.132817	zgc:123326	125.53
Dr.80492	sumo2	125.33
Dr.121290	mt2	124.98
Dr.5469	zgc:136773	124.5
Dr.77432	mtdha	124.37
Dr.26580	vapa	124.37
Dr.77678	ilk	123.86
Dr.82240	dusp22b	123.51
Dr.30598	sort1a	123.34
Dr.79596	cog6	123.23
Dr.119190	ehd2	123.19
Dr.32686	ktn1	122.62
Dr.9743	hmgb2l	122.54
Dr.81106	zgc:92790	122.53
Dr.80904	lycat	122.45
Dr.77173	cpb1	122.34
Dr.80622	hspe1	122.21
Dr.79098	mbd1	122.09
Dr.9070	srsf6a	122.09
Dr.91281	dynll2b	122.06
Dr.80218	cdc37	122.02
Dr.76267	anxa11b	121.9
Dr.141516	krt5	121.75
Dr.16501	zgc:103448	121.64
Dr.76280	zgc:152779	120.94
Dr.1079	cat	120.93
Dr.82530	gabarapl2	120.86
Dr.75358	ppp2r1a	120.81
Dr.96696	atp1b3b	120.57
Dr.150673	tnip1	120.44
Dr.75667	inka1b	120.3
Dr.105784	nasp	120.3
Dr.72048	pdlim2	120.3
Dr.83571	gucy1a3	120.11
Dr.4841	srrt	119.98
Dr.117007	zgc:73111	119.94
Dr.76208	sart1	119.3
Dr.75364	amotl2a	119.09
Dr.83585	zgc:123068	118.81
Dr.621	cth1	118.45
Dr.28420	ddx5	118.43
Dr.8749	wbp2	118.2
Dr.2918	safb	118.19
Dr.14226	zgc:175088	118.19
Dr.15147	ccdc55	116.92
Dr.7804	azin1b	116.56
Dr.78233	ndufa8	116.36
Dr.83576	snrpd3	116.26
Dr.107756	rad23b	116.19
Dr.75442		116.08
Dr.47698	zgc:158399	116.04
Dr.77657	rbm25	115.73
Dr.84802	gnsa	114.93
Dr.84638	zgc:85944	114.91
Dr.2409	tardbp	114.64
Dr.76997	rpl7l1	114.59
Dr.77146	si:ch211-13c6.3	114.55
Dr.86501	sult2st3	114.55
Dr.77097	eif3ja	114.55
Dr.76195	aldh18a1	114.43
Dr.76108	ppdpfa	114.42
Dr.77434	zgc:56326	114.34
Dr.76124	zgc:153978	114.3
Dr.123932	zgc:136799	114.23
Dr.43183	magoh	114.06
Dr.76839	pdcl3	113.84
Dr.67676	top1l	113.6
Dr.4286	pfdn2	113.4
Dr.75171	si:ch211-214j24.10	113.16
Dr.159075	mphosph8	113.11
Dr.132180	sf1	113.08
Dr.2393	dohh	113.04
Dr.125114	zgc:103697	112.99
Dr.76375	zgc:136962	112.98
Dr.76127	fam50a	112.77
Dr.82218	zgc:92127	112.7
Dr.75570	id1	112.67
Dr.134016	lygl1	112.53
Dr.20884	hnrnpd	112.43
Dr.13516	rrbp1	112
Dr.103153	plxnd1	111.7
Dr.84525	zgc:153251	111.51
Dr.116457	itm2bb	111.32
Dr.39092	zgc:112980	111.15
Dr.78629	zgc:77101	111.15
Dr.75215	erg	110.92
Dr.76518	zgc:136281	110.8
Dr.75912	tuba8l	110.7
Dr.77328	u2af2b	110.69
Dr.2478	erp44	110.51
Dr.14683	zgc:77808	110.51
Dr.83695	grem2	108.99
Dr.4738	zgc:101846	108.91
Dr.84297	zgc:109973	108.8
Dr.56007	skilb	108.79
Dr.132169	nap1l1	108.74
Dr.81833	mxra8b	108.69
Dr.77514	ela3l	108.67
Dr.52550	zgc:123194	108.23
Dr.15390	foxl1	108.01
Dr.141270	zgc:92707	107.93
Dr.122051	arglu1b	107.89
Dr.79747	mycl1a	107.65
Dr.140544	zgc:111986	107.26
Dr.33466	zgc:110113	107.19
Dr.79861	pkm2a	106.93
Dr.75599	marcksb	106.87
Dr.16684	zgc:77051	106.65
Dr.10029	glo1	106.64
Dr.76179	dldh	106.63
Dr.76000	ptgr1	106.58
Dr.77196	itm2ba	106.58
Dr.75546	zgc:136383	106.07
Dr.33356	rrm1	105.98
Dr.3432	capg	105.95
Dr.106500	vasp	105.79
Dr.75559	zgc:77366	105.7
Dr.77058	ik	105.39
Dr.76081	nedd8	105.3
Dr.80459	sorbs3	105.05
Dr.78209	psmd2	104.65
Dr.133499	sh2d3cb	104.56
Dr.15659	zgc:66388	104.51
Dr.76383	zgc:91870	104.46
Dr.25823	lcp1	104.35
Dr.14409	zgc:110155	104.04
Dr.206	zgc:55573	103.87
Dr.75809	cx43	103.71
Dr.84279	ltv1	103.71
Dr.81309	psme1	103.57
Dr.52310	zgc:123190	103.34
Dr.99377	pabpc1b	103.33
Dr.10291	chmp1a	103.2
Dr.80864	clgn	103.11
Dr.11333	2015-09-01	103.08
Dr.106912	cpe	102.98
Dr.132178	mat2a	102.93
Dr.4044	zgc:92139	102.92
Dr.14855	rab35	102.91
Dr.76090	mknk2b	102.82
Dr.121164	zgc:152816	102.75
Dr.82790	zgc:73107	102.74
Dr.76881	pole3	102.65
Dr.75695	stip1	102.53
Dr.44195	zgc:158262	102.37
Dr.75547	try	102.36
Dr.77883	lipg	102.29
Dr.76097	zgc:103594	102.26
Dr.4828	arf1	101.65
Dr.78952	magt1	101.49
Dr.132567	zgc:136791	101.44
Dr.76949	crtap	101.44
Dr.16284	pabpc4	101.38
Dr.132144	zgc:158483	101.08
Dr.16994	si:dkey-208k4.2	100.83
Dr.93278	zgc:123297	100.57
Dr.6819	pgam1b	100.51
Dr.150370	cd164	100.36
Dr.1058	rap2b	100.06
Dr.78758	gpd1	100.02
Dr.32352	cox7a2	99.89
Dr.78113	zgc:77390	99.87
Dr.33715	dkc1	99.8
Dr.79738	zgc:56010	99.5
Dr.32625	aurkb	99.34
Dr.10259	ctnnb1	99.23
Dr.79100	slc7a6os	98.96
Dr.75743	cst3	98.63
Dr.76085	zgc:73198	98.59
Dr.76719	sltm	98.46
Dr.34028	fnbp1l	98.28
Dr.75896	rrp15	98.25
Dr.41243	rbm5	98.04
Dr.32418	lamp2	97.88
Dr.16053	hbegfa	97.87
Dr.75626	ptges3b	97.65
Dr.67670	zgc:153997	97.61
Dr.1191	psmd8	97.52
Dr.24327	cmpk	97.3
Dr.75521	timp2a	97.28
Dr.93531	smarca2	97.17
Dr.76235	zgc:92631	97.05
Dr.82241	zgc:123258	97.03
Dr.77612	sema3d	97.03
Dr.75572	gnb2l1	96.95
Dr.75223	ssrp1a	96.93
Dr.75483	zgc:109926	96.89
Dr.24921	gpx4b	96.68
Dr.75881	pgrmc2	96.52
Dr.86283	zgc:103414	96.44
Dr.76367	hig1	96.24
Dr.81336	zgc:103692	96.15
Dr.75902	zgc:158387	96.15
Dr.132294	nop14	96.11
Dr.75822	sod1	96.11
Dr.20345	kri1l	95.88
Dr.31900	ccdc12	95.61
Dr.4049	nutf2	95.61
Dr.7322	spsb1	95.61
Dr.1786	zgc:55292	95.55
Dr.92673	csrp1b	95.41
Dr.51292	ipo7	95.2
Dr.32248	rsrc2	95.05
Dr.90156	f3b	94.87
Dr.14067	snrpa1	94.87
Dr.151875	pdk2	94.74
Dr.76904	mak16	94.71
Dr.78983	uqcrb	94.66
Dr.75260	c2orf24	94.53
Dr.111730	mpp1	94.47
Dr.150214	mapre1	94.39
Dr.76947	rab2a	94.3
Dr.75206	smn1	94.24
Dr.158999	cdk11b	94.17
Dr.32820	zranb2	94.17
Dr.15949	rhoad	93.98
Dr.106257	lims1	93.84
Dr.76704	aldh2b	93.79
Dr.79021	zgc:92903	93.62
Dr.75880	hmgb3b	93.35
Dr.5347	trnau1apl	93.29
Dr.79912	nfkbiaa	93.18
Dr.75182	sdhb	93.11
Dr.6972	lrpap1	93.09
Dr.79778	ostf1	93.08
Dr.16634	zgc:63910	92.84
Dr.29127	pold3	92.76
Dr.3350	slu7	92.73
Dr.33072	supt5h	92.66
Dr.121796	tuba8l4	92.63
Dr.75941	psma2	92.57
Dr.72752	zgc:174178	92.4
Dr.74531	sdc4	92.32
Dr.3658	sf3b14	92.23
Dr.77702	dbnl	92.21
Dr.84500	zgc:92287	92.17
Dr.13393	arpc4	92.08
Dr.76638	eif4h	92
Dr.82407	eif4e2rs1	91.8
Dr.77016	psmg2	91.74
Dr.15620	zgc:92046	91.65
Dr.16524	tgm2b	91.62
Dr.76841	aurka	91.6
Dr.76879	fkbp9	91.31
Dr.82735	morf4l1	91.27
Dr.117058	ralbb	91.2
Dr.78250	zgc:92612	91.14
Dr.90302	fam132a	90.69
Dr.77083	ddt	90.58
Dr.5554	ide	90.52
Dr.77019	napgl	90.47
Dr.481	atic	90.39
Dr.80381	mcm3l	90.39
Dr.3190	zmat2	90.38
Dr.75848	aars	90.29
Dr.121959	bmpr1ba	90.26
Dr.1791	pdap1	90.01
Dr.87360	olfml3a	90
Dr.78877	cdc42ep1	89.96
Dr.4060	hadhb	89.88
Dr.25529	phex	89.52
Dr.80591	zcchc10	89.29
Dr.105047	si:ch211-203l9.2	89.24
Dr.47214	cldng	89.13
Dr.79878	dab2	88.91
Dr.5568	atrx	88.89
Dr.119789	atp5ia	88.7
Dr.75235	esf1	88.62
Dr.77477	copz2	88.41
Dr.78825	elovl7b	88.41
Dr.78721	bhlhe40	87.89
Dr.2876	eif4bb	87.87
Dr.76218	prkcsh	87.76
Dr.79955	atl3	87.75
Dr.75447	aip	87.74
Dr.85634	s100a10a	87.68
Dr.75804	chd	87.6
Dr.119750	idh3b	87.49
Dr.90714	puf60b	87.4
Dr.2251	golim4a	87.35
Dr.54003	zgc:136844	87.33
Dr.76509	sec63	87.29
Dr.80409	ivns1abpb	87.28
Dr.79660	tmem147	87.01
Dr.30256	mpzl3	86.99
Dr.110589	cd276	86.96
Dr.77070	ubxn1	86.92
Dr.80032	zgc:162976	86.79
Dr.80613	hsd11b2	86.74
Dr.104571	si:ch211-288g17.3	86.72
Dr.8058	gbas	86.69
Dr.2273	naa10	86.68
Dr.7975	ppp4r1	86.65
Dr.3932	p4ha1b	86.58
Dr.77150	copb1	86.27
Dr.86170	zgc:56072	86.22
Dr.4101	bcas2	86.16
Dr.76177	snd1	86.12
Dr.9526	fam49ba	86.01
Dr.2219	psmf1	85.9
Dr.43659	npm1	85.82
Dr.89399	foxf1	85.82
Dr.85830	zgc:92716	85.64
Dr.77320	zgc:77126	85.54
Dr.88	tm2d3	85.42
Dr.82947	rab14l	85.38
Dr.150684	ttc35	85.37
Dr.18349	asah1b	85.2
Dr.76243	kdelr2l	85.15
Dr.151544	zgc:171310	85.11
Dr.16839	ube2na	84.98
Dr.32244	hspb1	84.83
Dr.118394	nudt3a	84.77
Dr.45282	capns1b	84.76
Dr.5033	phb2	84.74
Dr.76454	flot1b	84.64
Dr.76828	nhp2	84.33
Dr.77778	zgc:63990	84.3
Dr.89531	zgc:153893	84.29
Dr.6134	yipf4	84.28
Dr.445	rpn1	84.25
Dr.79415	zgc:55683	84.21
Dr.107265	oat	84.17
Dr.76033	pgk1	84.12
Dr.151007	LOC553536	84.08
Dr.11546	lman2	84.05
Dr.78145	zgc:136826	84.02
Dr.76075	uqcrh	83.94
Dr.10898	zbtb8os	83.9
Dr.75982	zgc:162969	83.73
Dr.84415	pdcd6	83.68
Dr.28305	hmmr	83.59
Dr.75961	agpat3	83.38
Dr.75578	tomm20b	83.35
Dr.76804	prpf40a	83.3
Dr.77412	capns1a	83.23
Dr.75963	dap	83.14
Dr.75360	prkar2aa	83.07
Dr.75181	cct8	83.05
Dr.32075	pqbp1l	82.82
Dr.1115	zgc:73269	82.78
Dr.78097	zgc:153675	82.67
Dr.7472	sec11a	82.66
Dr.16392	c6	82.62
Dr.77619	ruvbl1	82.61
Dr.78333	waca	82.6
Dr.104448	rtcd1	82.53
Dr.84694	ncaldb	82.22
Dr.75959	sfrs3b	82.15
Dr.80819	ppt1	82.01
Dr.76053	ndufs1	81.84
Dr.84971	zgc:153462	81.52
Dr.134815	mfge8b	81.47
Dr.3103	psmd1	81.46
Dr.75734	zp3b	81.44
Dr.76325	utp11l	81.38
Dr.598	ldb1b	81.21
Dr.33261	mhc1ufa	81.06
Dr.2713	cd82b	81.04
Dr.80547	zfp36l2	81.04
Dr.35596	tpp1	81.02
Dr.75610	bhmt	80.83
Dr.79494	pi4k2a	80.72
Dr.76732	gldc	80.6
Dr.117027	snrpe	80.48
Dr.82018	bmp7b	80.38
Dr.79918	calua	80.36
Dr.84159	maff	80.36
Dr.155493	ndufb8	80.32
Dr.7751	ndufa6	80.2
Dr.85266	creg2	80.16
Dr.32354	ran	79.92
Dr.155335		79.89
Dr.84265	fundc1	79.86
Dr.4481	cyb5r3	79.78
Dr.99352	cxcl12a	79.64
Dr.76176	sf3b3	79.53
Dr.83945	rpf1	79.42
Dr.29173	klf2a	79.41
Dr.76609	srsf2	79.3
Dr.115961	stxbp6	79.3
Dr.30833	zgc:91951	79.25
Dr.80134	zgc:63962	79.24
Dr.77490	cltca	79.19
Dr.67738	zgc:153795	79.15
Dr.119095	rab11a	79.14
Dr.13991	sub1	78.99
Dr.75922	psap	78.92
Dr.117558	erlin1	78.91
Dr.76386	coro1ca	78.78
Dr.6314	sod2	78.64
Dr.79757	zgc:77112	78.61
Dr.119910	tm9sf4	78.6
Dr.22717	dnajb6a	78.5
Dr.81163	zgc:85947	78.42
Dr.81452	ndufs5	78.27
Dr.78859	kpna3	77.89
Dr.78279	lrrfip2	77.82
Dr.32351	lgals3l	77.72
Dr.118084	phkg1a	77.68
Dr.86576	bcam	77.67
Dr.75567	tm9sf3	77.66
Dr.104520	zgc:154176	77.62
Dr.43266	pdlim1	77.59
Dr.77063	rab5ab	77.49
Dr.4277	ankhb	77.48
Dr.35540	tram1	77.37
Dr.77970	zgc:63840	77.28
Dr.44411	prkacaa	77.26
Dr.85555	sf3b5	77.25
Dr.28547	mccc2	77.15
Dr.132217	psma1	77.07
Dr.80027	zgc:136597	77.07
Dr.85615	cyp2ad3	77.03
Dr.85251	gnl1	76.99
Dr.34125	ndufv1	76.95
Dr.16446	ezr	76.85
Dr.76610	psma5	76.85
Dr.22968	plcd1b	76.84
Dr.117347	gprc5c	76.79
Dr.79815	pafah1b1b	76.73
Dr.81865	zgc:100908	76.66
Dr.75857	cpsf6	76.6
Dr.80301	glipr2l	76.58
Dr.120320	phlda3	76.55
Dr.119517	zgc:172238	76.52
Dr.76282	arhgdig	76.51
Dr.81259	dazl	76.43
Dr.76362	zgc:172028	76.4
Dr.33023	ube2l3a	76.39
Dr.82661	med10	76.32
Dr.29812	pdpk1b	76.27
Dr.75741	zgc:100869	76.26
Dr.2490	csrnp1b	76.25
Dr.78500	zgc:56049	76.16
Dr.76154	zgc:77241	76.15
Dr.78105	zgc:56518	76.01
Dr.4212	ldha	75.95
Dr.104759	zgc:110171	75.94
Dr.38328	cwc25	75.91
Dr.28239	pdcd10a	75.9
Dr.78253	nop10	75.85
Dr.12583	igfbp3	75.84
Dr.105609	stmn1b	75.83
Dr.83372	zgc:114172	75.81
Dr.77332	atp6v0d1	75.76
Dr.77645	zgc:110105	75.73
Dr.88501	zgc:110385	75.6
Dr.78077	bcl2l10	75.43
Dr.81463	rnf7	75.25
Dr.150274	nono	75.22
Dr.133307	zgc:153606	75.16
Dr.23293	tppp3	75.15
Dr.76576	actr2	75.12
Dr.20052	ppib	75.06
Dr.25750	arih2	74.98
Dr.79169	papolg	74.89
Dr.743	zgc:92775	74.81
Dr.78049	zgc:55870	74.76
Dr.106686	zgc:63480	74.73
Dr.33963	pltp	74.71
Dr.15263	snrk1	74.71
Dr.75096	cfb	74.58
Dr.158898	atp5f1	74.56
Dr.75585	tra2a	74.49
Dr.565	spon1b	74.4
Dr.83257	wasla	74.35
Dr.120094	atp6ap2	74.27
Dr.12437	tsc22d3	74.24
Dr.118796	fam177a1	74.11
Dr.40822	sfrs3a	74.03
Dr.104903	tax1bp3	74.03
Dr.75454	ppan	73.99
Dr.3533	cdk7	73.96
Dr.83492	arpp19b	73.83
Dr.48284	itgb1b.1	73.82
Dr.78760	ap1g1	73.71
Dr.76870	gbgt1l4	73.71
Dr.79042	tbc1d17	73.66
Dr.75498	farsb	73.56
Dr.32598	tef	73.39
Dr.106921	zgc:110586	73.35
Dr.76188	c6orf115	73.32
Dr.31390	aldh6a1	73.27
Dr.132872	ankrd12	73.17
Dr.76708	drg1	73.11
Dr.74514	zgc:153629	72.92
Dr.121395	zgc:171674	72.91
Dr.2812	wipi2	72.76
Dr.81714	zgc:56488	72.63
Dr.2921	copa	72.58
Dr.114196	dnajc7	72.56
Dr.118924	yy1a	72.56
Dr.12713	pitpna	72.51
Dr.76224	ctsk	72.4
Dr.123434	zgc:92648	72.38
Dr.111296	mphosph6	72.36
Dr.77367	nmt1a	72.24
Dr.150396	zgc:85963	72.16
Dr.75838	zorba	72.16
Dr.76212	naa50	72.13
Dr.84485	zgc:100870	72.04
Dr.104942	kctd5	71.87
Dr.80823	fgfr1op2	71.81
Dr.35926	pum1	71.75
Dr.77508	mao	71.7
Dr.148890	zgc:56530	71.7
Dr.90416	pldn	71.68
Dr.79073	arid4a	71.67
Dr.83482	zgc:171781	71.65
Dr.87736	zgc:112326	71.6
Dr.75059	elavl1	71.59
Dr.2413	dusp1	71.41
Dr.39013	zgc:103738	71.4
Dr.78161	foxo3b	71.38
Dr.82615	zgc:73380	71.38
Dr.4257	si:dkey-72l14.9	71.37
Dr.150458	sept7a	71.29
Dr.79761	tmem11	71.11
Dr.8006	eif4a2	71.05
Dr.32995	slc38a3	71.02
Dr.75523	ubxn4	71.01
Dr.150939	usp2a	71.01
Dr.79683	rab18b	71
Dr.75997	anxa2a	70.99
Dr.79574	churc1	70.9
Dr.1187	psmc1b	70.86
Dr.68392	si:ch211-105d11.3	70.85
Dr.66947	klhl8	70.81
Dr.5631	napa	70.81
Dr.75900	krt8	70.71
Dr.143657	stat1a	70.7
Dr.66229	kif3b	70.68
Dr.3336	meis1	70.47
Dr.51	gtf2e2	70.36
Dr.77853	srpk1a	70.31
Dr.76498	zfp36l1a	70.29
Dr.41101	zgc:114104	70.25
Dr.75173	kpna4	70.19
Dr.83736	dhcr7	70.06
Dr.42541	txlna	70.06
Dr.77310	anxa11a	69.99
Dr.80222	casc3	69.99
Dr.158952	hmgb1	69.99
Dr.2866	vta1	69.94
Dr.134986	c1qa	69.93
Dr.77956	msrb3	69.88
Dr.5307	slc20a1b	69.88
Dr.94967	tnpo2	69.88
Dr.32809	zgc:92242	69.76
Dr.77831	snrnp27	69.64
Dr.140270	si:xx-bac7cse.2	69.61
Dr.4850	rnf128a	69.41
Dr.78251	cops2	69.36
Dr.103937	tinagl1	69.2
Dr.76007	zgc:85975	69.2
Dr.107100	map2k1	69.16
Dr.74470	jak1	68.92
Dr.75487	zgc:175171	68.92
Dr.114385	zgc:163023	68.65
Dr.77910	fam46c	68.55
Dr.100246	zgc:63587	68.46
Dr.76296	zgc:56419	68.41
Dr.78525	fuca2	68.35
Dr.34030	me2	68.35
Dr.2278	stk24b	68.34
Dr.81554	sav1	68.29
Dr.76896	tmbim4	68.28
Dr.25420	txndc5	68.22
Dr.20116	patl1	68.2
Dr.42522	amotl2b	68.17
Dr.40998	cdc27	68.12
Dr.39103	eif4enif1	68.07
Dr.79420	slc34a2b	68.06
Dr.114403	fus	67.95
Dr.87613	lama4	67.92
Dr.78414	mrpl3	67.85
Dr.17331	zgc:174863	67.83
Dr.79914	si:ch211-240l19.5	67.67
Dr.25733	rdbp	67.64
Dr.114603	ube2nb	67.64
Dr.32376	gale	67.58
Dr.30396	trib3	67.56
Dr.75258	arfgap2	67.47
Dr.12107	ndrg1	67.34
Dr.116008	ppp4cb	67.33
Dr.26776	zgc:162698	67.32
Dr.80535	zgc:162879	67.3
Dr.151704	cwf19l2	67.28
Dr.80062	dnpep	67.1
Dr.87558	vip	67.04
Dr.31639	zgc:112095	67.02
Dr.75775	apoa1	66.98
Dr.83279	zgc:113070	66.89
Dr.34035	boka	66.82
Dr.75648	ptdss1	66.76
Dr.92669	zgc:153593	66.68
Dr.93146	ramp2	66.61
Dr.81522	fgl2	66.55
Dr.78302	zgc:66479	66.51
Dr.52445	zgc:123010	66.48
Dr.9044	myh9a	66.46
Dr.34131	hadh	66.42
Dr.85122	zgc:112403	66.42
Dr.156208	zgc:153914	66.39
Dr.33950	zgc:100836	66.37
Dr.33763	phpt1	66.19
Dr.75653	syf2	66.17
Dr.32839	rnd3b	66.07
Dr.114083	dad1	66.06
Dr.4891	prpf4b	65.88
Dr.3664	zgc:103627	65.83
Dr.24976	igfbp5a	65.82
Dr.105826	lpcat4	65.8
Dr.3508	zgc:101819	65.8
Dr.10070	fbp1a	65.8
Dr.74684	mrpl36	65.75
Dr.24323	ebag9	65.73
Dr.33597	puf60a	65.68
Dr.2446	psmd14	65.66
Dr.132634	herpud1	65.57
Dr.76843	ilf3b	65.48
Dr.71947	si:busm1-266f07.2	65.45
Dr.11432	zgc:111944	65.44
Dr.77106	rtn1a	65.37
Dr.75510	pdcd6ip	65.36
Dr.78921	zgc:153420	65.32
Dr.82262	arrdc3b	65.29
Dr.266	mef2a	65.03
Dr.75081	cdh2	64.92
Dr.31427	fgfr2	64.86
Dr.86812	mapksp1	64.79
Dr.80401	hk2	64.7
Dr.82352	ubtfl	64.64
Dr.75929	sap30l	64.61
Dr.72337	zgc:158450	64.58
Dr.76445	elof1	64.41
Dr.37082	rilpl1	64.36
Dr.78688	ddx23	64.34
Dr.76087	vbp1	64.28
Dr.84249	pnp4a	64.26
Dr.132361	wdr3	64.14
Dr.75284	immt	64.09
Dr.76809	katnb1	64.08
Dr.75940	def	64
Dr.2353	aco2	63.96
Dr.75665	mylipa	63.93
Dr.81126	zgc:162918	63.92
Dr.81053	supt6h	63.91
Dr.75691	gorasp2	63.9
Dr.105007	ddah2	63.89
Dr.76842	eif5	63.84
Dr.75286	ckap5	63.66
Dr.75409	gapdhs	63.65
Dr.75612	hif1ab	63.65
Dr.828	rcc2	63.61
Dr.119226	yap1	63.6
Dr.79870	gbp1	63.59
Dr.56668	sh3bgrl3	63.47
Dr.75226	khdrbs1a	63.23
Dr.70839	paf1	63.13
Dr.113699	ppp3r1b	63.08
Dr.104630	mbd3a	63.07
Dr.74572	ednra	63.04
Dr.155563	atf1	63.01
Dr.76972	zgc:110109	63
Dr.78613	plk3	62.97
Dr.75956	cul3a	62.93
Dr.16483	slc39a6	62.92
Dr.80798	spryd3	62.88
Dr.82666	zgc:85746	62.8
Dr.75202	hdgfrp2	62.67
Dr.31060	stx12	62.66
Dr.114331	grb2	62.59
Dr.75565	rac2	62.54
Dr.78739	zgc:162316	62.54
Dr.83856	setd7	62.47
Dr.35479	ruvbl2	62.45
Dr.133530	zgc:174904	62.35
Dr.76447	rbm39b	62.35
Dr.78147	got2b	62.24
Dr.104685	usp14	62.23
Dr.76853	kctd10	62.16
Dr.107328	zgc:158494	62.16
Dr.76399	osbpl9	61.98
Dr.43903	st7	61.97
Dr.567	bmp4	61.9
Dr.79973	rpz5	61.81
Dr.43252	impdh1b	61.79
Dr.79972	golga5	61.76
Dr.95879	si:ch211-154a22.8	61.76
Dr.76168	smarca5	61.71
Dr.152233	zgc:162913	61.7
Dr.1709	rhogc	61.62
Dr.111791	si:ch211-240l19.6	61.49
Dr.81025	foxk1	61.48
Dr.79572	sestd1	61.4
Dr.84344	zgc:110609	61.35
Dr.78211	aqp1a.1	61.26
Dr.85766	znf593	61.2
Dr.18287	cx43.4	61.2
Dr.11136	zgc:73070	61.17
Dr.77145	hnrnpul1	61.14
Dr.24228	wdr45l	61.14
Dr.158903		61.1
Dr.96890	rdh10a	61.03
Dr.82649	ppp1r3cb	61.01
Dr.72343	si:dkey-159a18.7	60.92
Dr.77521	tgfbr2	60.91
Dr.18373	uap1l1	60.9
Dr.76748	calm3b	60.88
Dr.76319	sri	60.87
Dr.150495	asf1ba	60.8
Dr.79565	cdc26	60.78
Dr.17520	ube2h	60.71
Dr.77976	bysl	60.68
Dr.32657	sars	60.62
Dr.79208	dcaf7	60.54
Dr.1823	si:ch211-150c22.2	60.53
Dr.77166	ak4	60.47
Dr.104658	hat1	60.45
Dr.75702	zgc:174506	60.45
Dr.76596	phax	60.38
Dr.75938	mibp2	60.36
Dr.79744	ccdc47	60.35
Dr.76971	ppp1r7	60.25
Dr.7906	cox6a1	60.24
Dr.76586	gstt1b	60.24
Dr.76157	snrpa	60.24
Dr.20822	rab13	60.22
Dr.30882	ctsz	60.19
Dr.29749	eif4g2a	60.13
Dr.84162	zgc:92858	60.08
Dr.76385	emp2	60.06
Dr.117438	zgc:163080	60.03
Dr.83493	nanos	60
Dr.5851	zgc:65979	60
Dr.82162	polr2eb	59.93
Dr.84824	zgc:85727	59.93
Dr.41190	zgc:162630	59.85
Dr.81404	ppm1ba	59.82
Dr.76880	sept7b	59.77
Dr.81568	cdk2ap2	59.75
Dr.10429	nudcd3	59.72
Dr.80441	zgc:171298	59.7
Dr.18537	traf3ip1	59.69
Dr.104803	eif4a1b	59.68
Dr.87380	trappc1	59.64
Dr.77136	selt1a	59.57
Dr.28550	ptp4a1	59.53
Dr.85025	zgc:86674	59.46
Dr.77474	ell2	59.42
Dr.45418	csnk1g2a	59.3
Dr.77719	hnrpr	59.27
Dr.2195	tnpo3	59.25
Dr.126952	zgc:173994	59.11
Dr.143624	chmp2bl	59.1
Dr.150567	cul3b	59.05
Dr.78136	zgc:92380	59.05
Dr.10033	lsm7	58.94
Dr.21399	ccng2	58.89
Dr.78116	arl8ba	58.85
Dr.84471	zgc:86811	58.85
Dr.121758	zgc:153206	58.81
Dr.92706	ccnd2a	58.68
Dr.152146	taldo1	58.64
Dr.730	thoc7	58.62
Dr.87537	tm2d1	58.55
Dr.18414	pdcd4a	58.54
Dr.78280	vps28	58.47
Dr.1474	cdc42l	58.45
Dr.150453	si:dkey-69h6.7	58.38
Dr.16820	pdcd10b	58.37
Dr.19990	zgc:66101	58.35
Dr.23775	nap1l4a	58.35
Dr.82671	coq9	58.33
Dr.76236	ube2d1	58.27
Dr.119430	zgc:171646	58.23
Dr.133317	si:ch211-203b8.5	58.22
Dr.150731	zgc:112255	58.17
Dr.76125	ndufb4	58
Dr.81366	zgc:63779	57.99
Dr.82925	stx3a	57.94
Dr.116409	mmadhc	57.85
Dr.15092	pcolce2b	57.77
Dr.77245	cops4	57.76
Dr.67342	tia1	57.75
Dr.74689	zgc:113115	57.7
Dr.76700	zgc:171679	57.66
Dr.105356	gmppb	57.64
Dr.22605	acp1	57.59
Dr.7926	cirh1a	57.56
Dr.80363	clec14a	57.55
Dr.36056	phrf1	57.45
Dr.26724	zfr	57.45
Dr.75500	zgc:55695	57.44
Dr.51894	fn1	57.42
Dr.86621	si:ch211-51l3.1	57.41
Dr.30289	crk	57.31
Dr.76966	hars	57.29
Dr.13039	slc43a2a	57.19
Dr.95613	zgc:63631	57.19
Dr.115559	usp1	57.16
Dr.1735	clic1	57.13
Dr.78065	si:dkeyp-110c7.1	57.12
Dr.4658	wdr46	57.09
Dr.51273	dag1	57.02
Dr.76134	ccng1	56.99
Dr.80548	tatdn2	56.98
Dr.17244	zgc:56533	56.98
Dr.75497	cnot1	56.93
Dr.48763	vps24	56.93
Dr.2363	tagln2	56.92
Dr.88077	cacybp	56.91
Dr.105875	zgc:174268	56.91
Dr.75296	ubr7	56.85
Dr.72423	si:ch211-222e23.8	56.76
Dr.80338	zgc:66432	56.71
Dr.150208	cyp20a1	56.61
Dr.82135	tspan18b	56.58
Dr.75937	zgc:110137	56.51
Dr.120791	ca5	56.45
Dr.10390	arpc5b	56.44
Dr.2455	tat	56.36
Dr.151245	tex2	56.36
Dr.78153	zgc:55512	56.36
Dr.84976	mcts1	56.35
Dr.90776	ap2m1b	56.26
Dr.85181	park7	56.2
Dr.75979	haus6	56.19
Dr.116801	morn3	56.15
Dr.94519	zgc:112296	56.11
Dr.76765	zgc:153980	56.11
Dr.39238	styx	56.11
Dr.68510	med19a	56.01
Dr.133040	zgc:86834	55.94
Dr.28300	zgc:66024	55.93
Dr.80056	dhdds	55.92
Dr.104513		55.89
Dr.76411	tomm20a	55.84
Dr.11422	mcm6l	55.83
Dr.84470	zgc:163126	55.79
Dr.158949		55.76
Dr.79645	lta4h	55.76
Dr.74197	zgc:153452	55.74
Dr.75502	hddc2	55.73
Dr.9343	pds5a	55.65
Dr.132173	zp3.2	55.59
Dr.75289	tomm40	55.41
Dr.78227	rbm28	55.3
Dr.18625	ift81	55.27
Dr.82487	ccdc94	55.27
Dr.151906	timm10	55.26
Dr.80773	rp2	55.26
Dr.39775	tchp	55.1
Dr.31168	clta	55.03
Dr.78788	atxn2l	54.99
Dr.82002	pttg1ipb	54.99
Dr.78184	zgc:77744	54.99
Dr.75204	zgc:85716	54.97
Dr.246	lysmd3	54.96
Dr.78326	aph1b	54.92
Dr.33521	krcp	54.89
Dr.79008	cab39l	54.82
Dr.134059	zgc:174919	54.69
Dr.84999	anapc11	54.66
Dr.78595	wwp2	54.61
Dr.78368	dedd1	54.59
Dr.87870	gpr39	54.58
Dr.75744	mad2l1	54.57
Dr.78336	pggt1b	54.57
Dr.76545	nfs1	54.49
Dr.80303	grap2b	54.47
Dr.83503	sinup	54.47
Dr.20530	si:ch211-234g24.1	54.45
Dr.84932	si:ch211-14a17.6	54.44
Dr.20155	ss18	54.43
Dr.80455	spns2	54.4
Dr.78492	tmem50a	54.38
Dr.113735	dnm2l	54.38
Dr.150634	c20orf24	54.36
Dr.74679	zgc:56112	54.33
Dr.77141	snx3	54.3
Dr.83306	mcamb	54.27
Dr.70272	zgc:162972	54.25
Dr.33951	paip1	54.24
Dr.6935	sema6d	54.19
Dr.76469	reep3	54.16
Dr.37662	rap2c	54.14
Dr.77684	zgc:66385	54.05
Dr.75742	mrps18a	54.04
Dr.106158	mgll	54.02
Dr.27141	mns1	54.02
Dr.75534	alox12	53.96
Dr.78270	bnip3lb	53.95
Dr.117647	cct2	53.94
Dr.86243	jmjd6	53.91
Dr.77515	si:busm1-6a2.1	53.9
Dr.3570	pdhb	53.88
Dr.29131	larp7	53.84
Dr.258	pou5f1	53.81
Dr.150317	cnot3a	53.78
Dr.80131	chchd3	53.76
Dr.2636	impdh2	53.61
Dr.22387	tmed5	53.61
Dr.77694	zmynd11	53.59
Dr.80489	srsf5b	53.55
Dr.35945	degs1	53.5
Dr.79829	ube2q2	53.48
Dr.6092	hirip3	53.44
Dr.111170	slit3	53.43
Dr.30056	cdc40	53.39
Dr.87571	srp14	53.34
Dr.3123	zfand5a	53.31
Dr.76387	zgc:55671	53.3
Dr.86165	zgc:113121	53.24
Dr.76746	nucks1a	53.23
Dr.256	sec61al2	53.02
Dr.76601	fstb	52.93
Dr.78874	cmtm6	52.91
Dr.118662	prss35	52.8
Dr.9621	zgc:73238	52.8
Dr.105663	atp6v1al	52.75
Dr.12251	antxr2a	52.73
Dr.32438	zgc:152808	52.63
Dr.75407	syncrip	52.6
Dr.104850	eif2s1l	52.53
Dr.78046	fam46bb	52.52
Dr.76046	atp1b1a	52.5
Dr.88722	arfrp1	52.49
Dr.76438	efemp2	52.43
Dr.32436	si:dkey-42i9.4	52.43
Dr.76857	ywhabl	52.39
Dr.84618	clic2	52.36
Dr.78006	utp23	52.32
Dr.67666	arrdc3a	52.31
Dr.105554	gstm	52.3
Dr.15118	chordc1	52.26
Dr.56633	sybu	52.26
Dr.80528	trim36	52.18
Dr.52363	rgp1	52.12
Dr.35147	zgc:162212	52.11
Dr.28227	faf2	52.09
Dr.26605	prkg1a	52.04
Dr.23444	serpinb1l3	51.98
Dr.82921	isca1	51.96
Dr.151733	zgc:110234	51.93
Dr.119437	si:dkey-181i3.3	51.9
Dr.80462	ahcyl2	51.87
Dr.77698	drg2	51.87
Dr.105520	arf6	51.84
Dr.91877	neu3.3	51.81
Dr.132970	lamc1	51.75
Dr.76837	pid1	51.72
Dr.1956	calub	51.69
Dr.119082	si:dkey-103i16.2	51.64
Dr.76998		51.6
Dr.30124	rnf113a	51.6
Dr.158901	fam122b	51.57
Dr.48619	por	51.57
Dr.121141	fcf1	51.56
Dr.75933	zgc:136866	51.48
Dr.133490	mrpl35	51.4
Dr.18286	si:dkey-236e20.6	51.4
Dr.38354	spcs2	51.37
Dr.1362	sdhc	51.33
Dr.30886	zgc:110031	51.33
Dr.81682	fem1c	51.31
Dr.31770	pex19	51.3
Dr.15212	zgc:92140	51.22
Dr.20040	ube2e3	51.16
Dr.26326	cdk9	51.12
Dr.109068	ndfip1l	51.08
Dr.77784	riok1	51.08
Dr.76745	neil1	50.91
Dr.76729	rras	50.89
Dr.105218	bccip	50.84
Dr.7551		50.84
Dr.10434	fgfr3	50.81
Dr.31402	nfyba	50.78
Dr.65730	zgc:153176	50.74
Dr.114440	cyp3c1	50.68
Dr.22367	zgc:110091	50.65
Dr.32141	zgc:136449	50.65
Dr.85556	zgc:162919	50.65
Dr.76207	aqp3a	50.65
Dr.83598	zgc:63606	50.65
Dr.133296	yaf2	50.6
Dr.29901	zgc:101748	50.58
Dr.17330	zcchc8	50.57
Dr.67702	exoc7	50.52
Dr.82297	srebf2	50.52
Dr.122500	wdr61	50.5
Dr.77804	gnaia	50.47
Dr.24294	hist2h2l	50.41
Dr.12330	wdr33	50.41
Dr.30175	txnl1	50.35
Dr.150341	ptenb	50.3
Dr.75137	glrx5	50.17
Dr.150541	zgc:173615	50.14
Dr.78048	mtch2	50.13
Dr.90586	camk2g1	50.1
Dr.14072	atp6v1d	50.09
Dr.22063	zgc:92296	50.09
Dr.6571	cndp2	50.07
Dr.4244	cpa1	50.06
Dr.2869	zgc:112367	50.05
Dr.77794	fntb	50.02
Dr.79083	tmem57a	50.02
Dr.16371	coq10b	49.99
Dr.78256	ivns1abpa	49.96
Dr.76489	zgc:92763	49.95
Dr.85455	zgc:112432	49.94
Dr.77224	sdhdb	49.92
Dr.7324	si:ch211-188c16.1	49.92
Dr.75205	pelo	49.89
Dr.32562	shfm1	49.83
Dr.109645	zgc:152986	49.82
Dr.5310	rap1a	49.8
Dr.85711	zgc:152982	49.79
Dr.81634	osbpl7	49.75
Dr.76122	snrpd1	49.71
Dr.15421	fbxo11	49.69
Dr.150324	ubfd1	49.56
Dr.81582	arhgap10	49.54
Dr.76535	cand1	49.52
Dr.80808	cluap1	49.5
Dr.81243	ino80c	49.49
Dr.811	rps6kal	49.41
Dr.5793	crnkl1	49.35
Dr.76796	sucla2	49.35
Dr.91108	tmem189	49.35
Dr.79365	zgc:92824	49.35
Dr.48434	nup107	49.34
Dr.79382	ugp2b	49.33
Dr.78267	tomm70a	49.3
Dr.37643	c1d	49.29
Dr.76989	abat	49.22
Dr.372	pcmt	49.17
Dr.80074	pop4	49.17
Dr.14787	s100b	49.16
Dr.20951	sypl2a	49.1
Dr.86930	gmfg	49.08
Dr.78194	zgc:103764	49.08
Dr.78569	zeb1	48.98
Dr.76897	mki67ip	48.95
Dr.134726	zgc:153020	48.93
Dr.150829	2007-03-01	48.86
Dr.80539	elovl1b	48.85
Dr.76391	tmem14c	48.82
Dr.76644	rab11b	48.81
Dr.34142	riok3	48.78
Dr.76519	gnl3	48.75
Dr.78142	acvrl1	48.73
Dr.75724	asna1	48.69
Dr.84509	zgc:103481	48.62
Dr.32911	hsp47	48.59
Dr.12295	bop1	48.54
Dr.77041	hsdl2	48.53
Dr.113818	imp3	48.52
Dr.158910	ctbp1	48.46
Dr.80740	mapk6	48.45
Dr.76353	tial1	48.43
Dr.79622	tspan14	48.35
Dr.78003	carhsp1	48.34
Dr.80449	zgc:158267	48.33
Dr.13238	zgc:92417	48.31
Dr.76686	arpc1b	48.3
Dr.122686	wdr75	48.29
Dr.11058	hsbp1	48.27
Dr.77541	zgc:64115	48.26
Dr.74540	si:ch211-133n4.4	48.24
Dr.3018	tcerg1a	48.21
Dr.3818	slc39a7	48.19
Dr.27897	zgc:110152	48.16
Dr.31395	zgc:92049	48.15
Dr.75605	faf1	48.12
Dr.79544	ing5b	48.12
Dr.148688	zgc:171630	48.12
Dr.148757	git2b	48.08
Dr.80157	pif1	48.06
Dr.78440	gtf2a1	47.98
Dr.79592	zgc:175288	47.97
Dr.82447	pccb	47.96
Dr.75966	thoc1	47.93
Dr.161	eif3g	47.84
Dr.78249	sas	47.83
Dr.78128	zgc:110800	47.71
Dr.84508	zgc:158364	47.7
Dr.25587	tmem48	47.7
Dr.82793	zgc:73356	47.69
Dr.76506	zgc:158409	47.63
Dr.31086	rnf2	47.57
Dr.15239	parp6a	47.52
Dr.76766	wu:fb25h12	47.52
Dr.87008	zgc:171795	47.52
Dr.82006	smyd3	47.49
Dr.79720	zgc:86839	47.48
Dr.80405	tdrd7	47.48
Dr.133474	tmem110	47.42
Dr.77817	zgc:77086	47.42
Dr.51949	zgc:153260	47.39
Dr.30432	mobkl1ab	47.38
Dr.117113	zgc:171846	47.33
Dr.78553	micall2a	47.29
Dr.19931	tph1a	47.27
Dr.77193	psmd4a	47.25
Dr.83792	zgc:158807	47.25
Dr.340	prpf39	47.23
Dr.152132	zgc:91940	47.19
Dr.78480	nat10	47.14
Dr.107461	si:dkey-42i9.6	47.12
Dr.74587	syngr2a	47.12
Dr.34301	itgb5	47.12
Dr.10524	rbfox2	47.11
Dr.14256	zgc:101011	47.05
Dr.107753	sps2	47.03
Dr.88691	zgc:153596	46.99
Dr.85986	zgc:162339	46.98
Dr.387	zc3h7a	46.97
Dr.75309	mfap2	46.97
Dr.77775	sels	46.91
Dr.32623	tmx2b	46.88
Dr.52077	zgc:123285	46.87
Dr.83905	zgc:77817	46.84
Dr.3433	dia1	46.82
Dr.75108	rpl5b	46.81
Dr.76760	zgc:163038	46.79
Dr.75428	zgc:153887	46.69
Dr.78424	cd2apl	46.69
Dr.152531	foxq1l	46.62
Dr.76491	pik3r2	46.62
Dr.28452	atp6v0b	46.57
Dr.132240	hectd3	46.57
Dr.76149	rdh10b	46.56
Dr.16650	otud6b	46.54
Dr.155620	zgc:91880	46.52
Dr.78513	stub1	46.47
Dr.1214	arl6ip1	46.44
Dr.8435	chmp1b	46.42
Dr.151161	lin37	46.38
Dr.84734	tbce	46.38
Dr.78030	ftsjd2	46.36
Dr.79787	zgc:153407	46.33
Dr.13705	zgc:112305	46.22
Dr.77460	zgc:76988	46.13
Dr.78975	sgce	46.07
Dr.79974	socs1	46.06
Dr.76132	pgrmc1	46.02
Dr.3155	trmt11	46.02
Dr.5644	mxi1	46
Dr.43215	tmem35	45.96
Dr.139	tgif1	45.85
Dr.82938	zgc:73369	45.83
Dr.17837	ube2g2	45.76
Dr.76320	dpm2	45.72
Dr.18174	ppig	45.67
Dr.107122	sos1	45.66
Dr.79446	metrnl	45.66
Dr.18416	selenbp1	45.62
Dr.151937	rab8b	45.61
Dr.1798	rraga	45.59
Dr.72218	mink1	45.58
Dr.80737	zgc:110307	45.57
Dr.76735	cd151l	45.57
Dr.88478	slit1a	45.55
Dr.76094	uqcrq	45.5
Dr.79519	atp5s	45.48
Dr.82019	zgc:162310	45.45
Dr.76396	smg7	45.42
Dr.75348	actr1	45.39
Dr.151555	psenen	45.38
Dr.91502	zgc:114170	45.38
Dr.32313	c1qtnf5	45.37
Dr.52385	gps1	45.36
Dr.45927	zgc:100918	45.35
Dr.81315	eif4e1b	45.34
Dr.92771	cyr61l1	45.34
Dr.2779	zgc:63948	45.33
Dr.75618	ash2l	45.29
Dr.84888	ufc1	45.29
Dr.108277	zgc:110731	45.29
Dr.78694	utp15	45.24
Dr.32621	tp53bp2	45.19
Dr.82470	atg13	45.18
Dr.81197	zgc:175094	45.18
Dr.84907	crebl2	45.17
Dr.76230	cox7a2l	45.16
Dr.6448	csnk1da	45.15
Dr.79978	epn1	45.11
Dr.152743	zgc:103658	45.07
Dr.37160	zgc:153436	45.05
Dr.75193	fam76b	45.02
Dr.104817	cbx5	44.95
Dr.118348	ftr72	44.94
Dr.81725	popdc1	44.94
Dr.79740	zgc:63523	44.93
Dr.77838	smyd2a	44.91
Dr.33796	lrrc8a	44.9
Dr.134050	ankrd10b	44.82
Dr.77617	prmt5	44.82
Dr.77760	pus1	44.82
Dr.132239	zgc:153440	44.82
Dr.80461	gnai2	44.81
Dr.12392	rchy1	44.81
Dr.42866	mgst1	44.8
Dr.77501	dram1	44.76
Dr.82679	tpi1a	44.76
Dr.7340	slc16a9a	44.73
Dr.76726	clpp	44.72
Dr.105557	sfrp1a	44.69
Dr.82227	egfra	44.67
Dr.60112	akap1b	44.65
Dr.150483	ell	44.61
Dr.133969	rab8a	44.58
Dr.70621	cyyr1	44.55
Dr.80310	stat6	44.55
Dr.20592	dyrk1aa	44.54
Dr.81247	gulp1	44.54
Dr.75383	zgc:110687	44.52
Dr.75574	pfn2l	44.45
Dr.81607	socs3b	44.44
Dr.80428	zgc:66477	44.44
Dr.4108	msh6	44.44
Dr.119670	creld2	44.42
Dr.79785	zgc:77285	44.42
Dr.29686	s100t	44.42
Dr.152825	zgc:165649	44.4
Dr.688	ppp4r2b	44.35
Dr.76056	nt5c2l1	44.34
Dr.80554	furina	44.33
Dr.78528	mid1ip1b	44.3
Dr.48553	zgc:111974	44.3
Dr.81199	ap3s2	44.29
Dr.27215	mrpl11	44.25
Dr.52103	dpcd	44.25
Dr.24755	ppp2r2d	44.22
Dr.78408	fli1a	44.17
Dr.32139	ric8b	44.17
Dr.78130	selt2	44.08
Dr.132440	stt3b	44.04
Dr.148813	si:dkeyp-2e4.6	44.04
Dr.76259	wu:fa96d09	43.99
Dr.76882	mavs	43.92
Dr.75646	psmb3	43.89
Dr.76502	keap1b	43.88
Dr.82273	tmem85	43.88
Dr.75890	celf1	43.85
Dr.75517	rpl34	43.84
Dr.76957	adra2b	43.83
Dr.82281	elovl1a	43.81
Dr.81117	zgc:153243	43.79
Dr.76794	ppid	43.72
Dr.78677	eif2b5	43.71
Dr.81876	dkfzp564o0523	43.71
Dr.151979	zgc:113531	43.71
Dr.78599	gtf2b	43.69
Dr.77650	rnaseka	43.69
Dr.117569	zgc:92194	43.68
Dr.32183	zgc:91909	43.64
Dr.80253	gas6	43.6
Dr.74223	nt5dc2	43.56
Dr.149103	ppp2r5c	43.56
Dr.43915	zgc:175195	43.55
Dr.16980	zgc:112089	43.52
Dr.12808	kdsr	43.5
Dr.151154	akt2	43.48
Dr.100267	zgc:194207	43.47
Dr.78079	hax1	43.43
Dr.33055	zgc:73185	43.41
Dr.11366	si:dkey-72l14.8	43.39
Dr.77928	scyl3	43.37
Dr.130414	zgc:172101	43.35
Dr.124241	zgc:63691	43.35
Dr.31728	smu1	43.34
Dr.106746	zgc:171604	43.32
Dr.76891	noc2l	43.31
Dr.79119	bin2b	43.29
Dr.82387	cflar	43.27
Dr.119024	homer2	43.27
Dr.85603	mrpl17	43.25
Dr.91371	si:dkey-251i10.1	43.25
Dr.45832	zgc:110022	43.22
Dr.104844	zgc:171724	43.22
Dr.76258	zgc:136929	43.17
Dr.88652	tnnt2d	43.16
Dr.31777	atp5o	43.14
Dr.10261	zgc:85717	43.12
Dr.10397	si:ch211-258l4.7	43.09
Dr.82631	rmnd5b	43.07
Dr.77271	ctnnbl1	43.06
Dr.77703	uhrf1	43.03
Dr.98035	tmbim1	43.01
Dr.76529	tmed9	42.98
Dr.29120	zgc:158138	42.92
Dr.8874	zgpat	42.91
Dr.77344	cask	42.86
Dr.26855	f2	42.8
Dr.79921	creb3l3l	42.79
Dr.84502	zgc:103761	42.77
Dr.77336	zgc:113196	42.77
Dr.105236	zgc:110388	42.77
Dr.4758	si:ch211-114c12.2	42.76
Dr.77862	myoc	42.7
Dr.7183	mrpl45	42.69
Dr.40434	ms4a17a.11	42.69
Dr.1866	ndfip1	42.65
Dr.83278	zc3h14	42.61
Dr.81783	zgc:110791	42.6
Dr.10661	cdc5l	42.59
Dr.907	rps3a	42.58
Dr.148831	add1	42.57
Dr.43565	zgc:153664	42.54
Dr.117590	dcdc2b	42.52
Dr.16713	galcb	42.5
Dr.104703	u2af2a	42.5
Dr.82744	zgc:92689	42.45
Dr.76847	mapkapk2a	42.44
Dr.75075	mhc1uba	42.44
Dr.32643	eef2k	42.41
Dr.75894	ldhba	42.41
Dr.140390	cmbl	42.38
Dr.80797	fbxo42	42.37
Dr.79654	zgc:113255	42.36
Dr.77530	htatsf1	42.35
Dr.78344	dhrs3a	42.33
Dr.104576	rpl15	42.3
Dr.4829	alas1	42.26
Dr.80696	me3	42.23
Dr.51767	cpvl	42.2
Dr.107258	dok1b	42.2
Dr.81793	ndufaf1	42.19
Dr.79087	tpst1	42.18
Dr.83811	dpy30	42.17
Dr.106200	zgc:92392	42.16
Dr.32749	cdc34b	42.16
Dr.87301	zgc:64201	42.12
Dr.75321	gtpbp1	42.09
Dr.104427	pdik1l	42.08
Dr.91711	urah	42.07
Dr.81346	ttc9c	42.05
Dr.86152	prkar1ab	42.02
Dr.82365	pdcd7	41.99
Dr.9805	mrpl12	41.96
Dr.132530	elmo1	41.94
Dr.119446	zgc:194224	41.94
Dr.76911	t54l	41.92
Dr.8012	zgc:85889	41.89
Dr.75097	ck2a1	41.84
Dr.40458	grhpra	41.84
Dr.150283	idh2	41.84
Dr.75100	tp53	41.84
Dr.79372	zgc:158636	41.84
Dr.25202	znf259	41.84
Dr.78544	nus1	41.81
Dr.85599	zgc:165573	41.8
Dr.84744	zgc:92201	41.8
Dr.78123	zgc:91836	41.78
Dr.133193	c1qc	41.75
Dr.11398	fam172a	41.7
Dr.87210	zgc:162560	41.7
Dr.72266	cct4	41.67
Dr.83155	fam3a	41.67
Dr.10201	sepw1	41.67
Dr.82674	tab3	41.6
Dr.106432	zgc:171537	41.59
Dr.45377	zgc:154015	41.58
Dr.75187	mtpn	41.57
Dr.75694	dpp3	41.54
Dr.233	nras	41.53
Dr.86110	nudt17	41.53
Dr.105711	tnfaip8	41.53
Dr.5194	ankrd13c	41.51
Dr.18993	zgc:103496	41.51
Dr.134464	adam9	41.5
Dr.88254	limch1	41.5
Dr.104735	zgc:172056	41.49
Dr.132474	ppp6r2	41.49
Dr.19595	sgcb	41.47
Dr.75555	zgc:92810	41.47
Dr.83382	cyba	41.43
Dr.106133	rnd3a	41.43
Dr.15829	zgc:103440	41.39
Dr.120768	edc3	41.35
Dr.75129	arglu1a	41.32
Dr.4121	nup88	41.32
Dr.83955	zgc:112185	41.29
Dr.78679	mynn	41.28
Dr.80505	ctdspl2a	41.28
Dr.80709	zgc:136878	41.25
Dr.75892	mut	41.22
Dr.83713	rrp12	41.22
Dr.77154	sec22ba	41.22
Dr.26893	mcl1b	41.19
Dr.43296	eif2b4	41.18
Dr.119915	mrpl22	41.17
Dr.76940	zgc:110585	41.17
Dr.9221	tra2b	41.14
Dr.82074	zgc:92789	41.1
Dr.5294	eif4e	41.1
Dr.77656	maf1	41.09
Dr.67791	hspa5	41.04
Dr.77211	zgc:174906	41.02
Dr.82071	setdb2	41.01
Dr.20096	zgc:66323	41
Dr.52862	lin7c	40.99
Dr.80344	ubxn6	40.99
Dr.26559	stk10	40.98
Dr.75985	cdc42se1	40.95
Dr.86010	zgc:101080	40.95
Dr.78401	aatf	40.93
Dr.77889	zgc:63976	40.92
Dr.133331	zgc:56223	40.91
Dr.151949	arfgap3	40.89
Dr.76348	zgc:63504	40.89
Dr.75703	zgc:123177	40.88
Dr.661	slc25a11	40.83
Dr.29876	sgpl1	40.81
Dr.75745	rpf2	40.79
Dr.84747	zgc:174935	40.78
Dr.78394	galnt7	40.76
Dr.76905	zgc:92744	40.75
Dr.13689	zgc:66449	40.74
Dr.82369	cisd1	40.72
Dr.80311	brd8	40.67
Dr.78922	lmo4b	40.63
[truncated: 3,509 more rows]
